# Supplementary material for: Microarray analysis of Foxa2 mutant mouse embryos reveals novel gene expression and inductive roles for the gastrula organizer and its derivatives
Source: BMC Genomics. 2008 Oct 30;9:511. doi: 10.1186/1471-2164-9-511 (PMC2605479; doi:10.1186/1471-2164-9-511)
Supplement: Additional file 2 — Supplementary Table 1. List of genes screened by whole mount in situ hybridization that had a ≥ 1.5 fold decrease in Foxa2 mutants, as detected by the Affymetrix U74Av2 array. [file 1471-2164-9-511-S2.xls]

## Sheet: U74Av2 >1.5 fold change
U74Av2 probe	Gene Symbol	Clone ID	Clone Vector	Expression at E7.5	Expression at E8.5	Average signal log ratio	Internal Lab ID #	E7.5 image available	E8.5 image available	E9.5 image available
95406_at	1810037I17Rik	H3097A07	SPORT1/SP6	WN	WS	-0.625	101	x		x
103545_at	2610019E17Rik	AA008853	NA	NA	NA	-0.725	180c
93774_at	2610524G07Rik	H3116A11	SPORT1/SP6	WU	WU	-0.675	23	x		x
99006_at	2810040C05Rik	H3044H05	SPORT1/SP6	WU	WU	-0.675	86	x	x
103412_at	3732412D22Rik	BC042189	SPORT6/T7	WU	WN	-0.8	152168	x	x
101998_at	4833420G17Rik	H3050G10	SPORT1/SP6	WS	WU	-0.725	5	x	x
95559_at	6330403K07Rik	H3050B10	SPORT1/SP6	WS	WS	-1.075	4	x	x
101028_i_at	Actc1	(Sassoon et al. 1988)	as published	RS CM	RS CM SO	-1.95	-
101029_f_at	Actc1	(Sassoon et al. 1988)	as published	RS CM	RS CM SO	-1.025	-
93720_at	Agpat1	H3015A01	NA	NA	NA	-0.975	190
93180_at	AI506816	AI553553	pT7T3D/T3	WN	WS	-2.4	175	x	x
101707_at	Aldh1a2	BG962609 (Hochgreb et al. 2003)	SPORT6/T7	RS LPM VA	RS SO VA	-1.1	43	x	x
98477_s_at	Ank3	BC021657	Ank3 PCR/T7	WN	RS CM	-0.6	149	x	x
104565_at	Ap4s1	H3075B04	SPORT1/SP6	WU	WU	-0.625	6	x	x
93063_at	App	H3132G02	SPORT1/SP6	WS	WS	-0.6	67	x		x
94514_s_at	Arcn1	H3017A10	SPORT1/SP6	WU	WU	-1.075	3,18	x	x
93097_at	Arg1	BC013341 (Hou et al., 2007)	SPORT6/T7	RS PS	RS SO ME VA EN	-1.375	148	x	x
160371_at	Arl6ip1	H3019B07	SPORT1/SP6	WU	WS	-0.775	133	x	x
92702_at	Astn1	BU505300	SPORT6/T7	WN	WN	-0.7	188189	x	x
101180_at	Atm	H3151H04	SPORT1/SP6	WS	WU	-1.2	26	x		x
96222_at	BC003993	H3154F10	SPORT1/SP6	SU	SU	-0.625	27	x	x
102348_at	BC003993	AI551087	NA	NA	NA	-1.325	153	x	x
160920_at	Bcl2l2	BC040369	SPORT6/T7	WS	WS	-0.575	197	x	x
95965_at	C77545	H3037C10	SPORT1/SP6	WS	WS	-1.275	12,83	x	x
100405_at	Cbx3	H3023E09	SPORT1/SP6	WS	WS	-1.225	52	x	x
93174_at	Cd276	H3092F03	SPORT1/SP6	WN	WS EN	-0.575	91	x	x
101516_at	Cd59a	AW231038	SPORT6/T7	WN	WS	-0.7	213	x		x
103477_at	Cdx1	(Meyer and Gruss 1993; Hou et al., 2007)	as published	RS PS	RS ANE HB SO VA EN	-1.625	-
93452_at	Cer1	(Biben et al. 1998)	as published	RS EN	RS SO	-1.4	-
104626_at	Cklfsf8	H3004H02	SPORT1/SP6	WU	WU	-0.675	117	x		x
101410_at	Cldn4	AW413800	SPORT6/T7	RS EN VA	RS EN OV	-0.6	158b	x	x	x
94305_at	Col1a1	H3119H03	SPORT1/SP6	RS VA	WS	-1	61	x	x
101580_at	Cox7b	H3018B10	SPORT1/SP6	WU	WU	-0.625	49	x	x
98108_at	Crabp1	(Ruberte et al. 1991; Ruberte et al. 1992)	as published	RS PS	RS HB VA	-0.625	-
104545_at	Csnk2a1	H3043A03	SPORT1/SP6	WS	SU	-0.775	191	x		x
94916_at	Cyp51	BC031813	SPORT6/T7	WN	WS	-0.575	162	x	x
93964_s_at	Ddx6	BC021452	SPORT6/T7	SU	SU	-0.6	199	x		x
94738_s_at	Defcr6	BE138091	pT7T3D/T3	WS	SU	-0.7	183	x		x
92931_at	Dll1	(Bettenhausen et al. 1995)	as published	RS PS	RS SO VA	-0.625	-
92786_at	Efhd1	H3077C06	SPORT1/SP6	WN	WN	-0.7	94	x	x
92553_at	Esd	H3016B08	SPORT1/SP6	WN	WU	-0.575	2	x	x
98967_at	Fabp7	BC055280	linearized EcoRI/T3	RS PS	RS NT	-0.875	186	x	x	x
162171_f_at	Fgfr2	H3147B04 (Ciruna & Rossant 1998; Wright et al. 2003)	SPORT1/SP6	WS EXE	WS NT	-0.575	77	x		x
104417_at	Flt4	AI323512	pT7T3D/T3	RS VA	RS VA	-0.6	182	x	x
92697_at	Foxa1	(Ang et al. 1993; Monaghan et al. 1993; Sasaki and Hogan 1993)	as published	RS PS AME DE	RS NC EN MB	-1.175	-
93950_at	Foxa2	(Ang et al. 1993; Monaghan et al. 1993; Sasaki and Hogan 1993)	as published	RS ND AME EN	RS ND NC EN	-1.275	-
94687_at	Foxb1	(Ang et al. 1993; Kaestner et al. 1996)	as published	RS PS VA	RS VA	-0.875	-
101648_at	Foxd4	(Kaestner et al. 1995)	pBS/T7 (from Kaestner et al. 1995)	RS ND AME ANE	RS ND NC ANE	-2.8	-
104672_at	Frzb	(Hoang et al. 1998)	as published	RS PS CM	RS ANE SO VA	-1	-
94833_at	Fstl1	H3121C02	SPORT1/SP6	WS	SU	-0.725	41	x	x
97197_r_at	Fv4	H3144D01	SPORT1/SP6	WU	WU	-1.9	110	x	x
100407_at	Gal	BC044055	SPORT6/T7	RS ND AME	RS NC CM	-0.925	204	x		x
104616_g_at	Galt	H3135D06	SPORT1/SP6	WN	RS EN HG	-0.875	193	x	x	x
98531_g_at	Gas5	BC055883	SPORT6/T7	WU	WU	-1.475	167	x	x
94200_at	Gbx2	(Bouillet et al. 1995)	as published	RS PS VA	RS PS HB VA	-0.9	-
95364_at	Gna14	H3091D08	SPORT1/SP6	WU	WN	-0.6	124	x	x
99810_at	Gpx2	H3099B11	SPORT1/SP6	WN	RS EN HG	-0.8	34	x	x
96085_at	Gsta4	H3119G08	SPORT1/SP6	WS	WS	-0.925	39	x	x
96117_r_at	H13	BC016589	SPORT6/T7	WN	WN	-0.675	166	x	x
92180_at	H1fx	BC048709	linearized EcoRI/T3	WS	SU	-0.6	154	x	x
93120_f_at	H2-K1	H3141B11	SPORT1/SP6	WN	RS VA	-0.775	36211	x	x
97540_f_at	H2-K1	H3141B11	SPORT1/SP6	WN	RS VA	-0.925	36211	x	x
98804_at	Hesx1	(Hermesz et al. 1996)	as published	RS ANE	RS ANE	-1.4	-
95297_at	Hoxa1	(Sundin et al. 1990)	as published	RS PS	RS PS HB VA	-1	-
96696_at	Hrmt1l2	H3004H06	SPORT1/SP6	SU	SU	-0.875	106	x		x
100566_at	Igfbp5	H3126F05	SPORT1/SP6	WS ND	WS	-1.1	103	x	x
93605_r_at	Igsf4a	BI662853	SPORT6/T7	WU	WS	-0.6	156212	x	x	x
93604_f_at	Igsf4a	BI662853	SPORT6/T7	WU	WS	-0.6	156212	x	x	x
94335_r_at	Ina	BG298368	SPORT6/T7	WS	RS ANE VA	-0.575	198b	x	x	x
161407_i_at	Inpp1	BC025072	SPORT6/T7	WS	WN	-0.575	201	x	x
104210_at	Itga3	BC053031	SPORT1/SP6	WS EN	RS NC EN VA	-0.575	185	x	x
104735_at	Kctd12	H3018H11	SPORT1/SP6	WS	WS	-0.775	19,50	x	x
99577_at	Kitl	H3127A07	SPORT1/SP6	WS	WS	-0.775	192	x	x
98346_at	Lrrc54	AI593759	pT7T3D/T3	WS	WS	-0.625	179	x	x
99367_at	Mapre1	BC052728	linearized EcoRI/T3	WN	WN	-1.775	176b	x	x
98790_s_at	Meis1	H3117D05	SPORT1/SP6	RS VA ME	WS	-0.725	29	x	x	x
98419_at	Meox1	(Candia et al. 1992)	as published	RS PS VA	RS SO VA	-1.175	-
92607_at	Mest	H3137B11	SPORT1/SP6	WS	SU	-2.525	42	x	x
101095_at	Mfap2	H3136A08	SPORT1/SP6	WS	WS	-0.575	105	x	x
93026_at	Mgst1	H3124F04	SPORT1/SP6	RS PS	RS VA	-0.675	40	x	x
92541_at	Myl1	BC059087	SPORT6/T7	RS CM	RS CM	-0.675	210	x		x
160487_at	Myl4	H3034H02	SPORT1/SP6	WN	WN	-1.25	11b	x	x
100403_at	Myl7	(Faerman and Shani 1993; Franco et al. 1999; Ruiz-Lozano et al. 1997)	as published	RS CM	RS CM	-0.875	-
98337_at	Nkx1-2	AA522346	SPORT1/SP6	RS PS	RS VA NT	-0.65	196	x		x
92827_at	Nsd1	(Rayasam et al. 2003)	as published	SU	SU	-0.825	-
92192_s_at	Pcsk5	H3061D03	SPORT1/SP6	WS LPM	RS SO PSM VA	-1.75	87	x	x
95423_at	Pdia4	H3017C10	SPORT1/SP6	WU	WS	-1	17	x	x
104313_at	Pgm2	H3138C04	SPORT1/SP6	WU	RS CM VA	-0.6	63	x	x
96206_at	Phldb1	H3115F10	SPORT1/SP6	WU	WU	-0.6	137	x		x
104533_at	Pim1	BC042885	linearized SalI/T7	RS ND PS VA	WS	-0.625	205	x	x
100951_at	Pkd2	H3143C06 (McGrath et al. 2003)	SPORT1/SP6	WU	WU	-0.575	194	x	x
92549_at	Pkig	H3126B12	SPORT1/SP6	WU	WU	-0.9	21	x	x
101923_at	Pla2g7	H3126B08	SPORT1/SP6	WN	RS EN HB	-0.6	25,97	x	x
162252_f_at	Plekha1	H3085F09	SPORT1/SP6	WS	WU	-0.625	92	x	x
95003_at	Polr2k	BC028543	NA	NA	NA	-1.4	173
96114_at	Ppp1r1a	BC025123	SPORT6/T7	WS ND	WS NC CM SO	-0.65	200	x		x
100606_at	Prnp	H3113F12	SPORT1/SP6	RS ND	RS	-0.65	60	x	x	x
99327_at	Prss19	BC055895	SPORT6/T7	WS	WS	-0.575	207	x	x
104538_at	Ptgis	BC062151	SPORT6/T7	WU	WS	-0.8	209	x		x
93485_at	Ptprd	BC025145	SPORT6/T7	WN	WS NC SO VA	-1.25	203	x		x
160844_at	Pts	H3105H08	SPORT1/SP6	WN	WS	-0.95	37	x	x
103501_at	Pura	H3008B08	SPORT1/SP6	WS	WS	-0.625	47	x	x
97489_at	Pygb	H3117G06	SPORT1/SP6	WN	RS NT	-0.625	98	x	x
102649_s_at	Raet1e	BF011884	pT7T3D/T3	WN	RS EN MG	-0.65	174	x		x
104020_at	Rap2b	H3071G11	SPORT1/SP6	WN	WS	-0.7	96	x	x
97848_at	Rbmx	H3059H09	SPORT1/SP6	WS	WS	-0.625	32	x	x
97847_at	Rbmx	H3059H09	SPORT1/SP6	WS	WS	-0.875	32	x	x
96653_at	Rnaset2	H3045A05	SPORT1/SP6	WU	WU	-0.75	85	x	x
161499_f_at	Rpl7l1	H3023F03	SPORT1/SP6	WN	WU	-1.85	78	x		x
96263_at	Rshl2	H3151C10	SPORT1/SP6	SU	WS	-0.775	9	x	x
98600_at	S100a11	BC021916	SPORT6/T7	WS	WS	-0.625	150	x	x
162255_s_at	Scn1a	BG342331	SPORT6/T7	WN	WN	-0.875	214b	x	x	x
100131_at	Sgne1	BC029021	SPORT6/T7	WN	WS	-1.425	202	x	x
102900_at	Six3	(Oliver et al. 1995)	as published	RS ANE	RS ANE	-0.925	-
92582_at	Slc1a5	H3091G12	SPORT1/SP6	WN	WS	-1.95	35	x	x
93598_at	Snx5	H3102C01	SPORT1/SP6	WS	SU	-0.675	100	x	x
92997_g_at	Sox17	(Kanai-Azuma et al. 2002)	as published	RS EN	RS EN	-0.775	-
92996_at	Sox17	(Kanai-Azuma et al. 2002)	as published	RS EN	RS EN	-0.825	-
96489_at	Stt3a	H3050A06	SPORT1/SP6	WN	WN	-0.675	13	x	x
93941_at	T	(Wilkinson et al. 1990)	as published	RS ND AME PS	RS ND NC PS	-0.9	-
93541_at	Tagln	(Li et al. 1996)	as published	RS CM	RS CM	-0.575	-
103471_at	Tbc1d15	BC053395	SPORT1/SP6	WU	WU	-0.775	170	x	x
93611_at	Tbx6	(Chapman et al. 1996)	as published	RS PS	RS PS	-0.8	-
103635_at	Tgds	H3151G07	SPORT1/SP6	WU	WU	-1.25	30111	x	x
161184_f_at	Tie1	(Korhonen et al. 1994; Sato et al. 1993)	as published	RS VA	RS VA	-1.075	-
104620_at	Tmem68	H3004E01	SPORT1/SP6	WN	WN	-1.2	20	x	x
100593_at	Tnnt2	AA755858	pBS/T7	RS CM	RS CM SO	-0.875	208b	x		x
95345_at	Tpbg	BC058198	linearized SalI/T7	WS	WS	-0.675	206	x	x	x
102665_at	Trh	(McKnight et al., 2007) H3030B11	SPORT1/SP6	RS EN	RS NEURAL	-0.65	14	x	x	x
92265_f_at	Trove2	H3081E07	SPORT1/SP6	WU	WN	-0.6	93	x	x
104398_at	Tspan33	BC024685	SPORT6/T7	WS VA	RS VA	-0.7	163	x	x
101419_at	Tubb4	BQ712894	SPORT6/T7	WU	WU	-0.625	155	x	x
96643_at	Wfdc2	H3108C09	SPORT1/SP6	WS	RS EN FB MB OV BA	-0.575	135	x	x	x
102667_at	Wnt3a	(Parr et al. 1993; Takada et al. 1994)	as published	RS PS	RS PS VA	-0.675	-
99361_at	Wnt8a	(Bouillet et al. 1996) AA139161	as published	RS PS	WN	-0.725	195	x
92202_g_at	Zbtb16	AI553024	pT7T3D/T3	WN	WS	-0.65	178
160800_at	Zranb1	H3066F12	NA	NA	NA	-0.7	24	x	x
See Additional File 13 for description of column headers
ABBREVIATIONS:
ADE	ANTERIOR DEFINITIVE ENDODERM
AL	ALLANTOIS
AME	ANTERIOR MESENDODERM
ANE	ANTERIOR NEUROECTODERM
BA	BRANCHIAL ARCHES
BAL	BASE OF ALLANTOIS
CH	CHORION
CM	CARDIAC MESODERM
EN	ENDODERM
EP	EPIBLAST
EXE	EXTRA-EMBRYONIC
FB	FOREBRAIN
HB	HINDBRAIN
HG	HINDGUT
IFT	INFLOW TRACT
LPM	LATERAL PLATE MESODERM
MB	MIDBRAIN
ME	MESODERM
MG	MIDGUT
NA	NOT AVAILABLE
NC	NOTOCHORD
ND	NODE
NT	NEURAL TUBE
OFT	OUTFLOW TRACT
OV	OTIC VESICLE
PA	PARAXIAL MESODERM
PE	PRIMITIVE ENDODERM
PP	PRECHORDAL PLATE
PS	PRIMITIVE STREAK
PSM	PRESOMITIC MESODERM
RH	RHOMBOMERE
RS	REGIONALLY-SPECIFIC
SO	SOMITES
ST	SEPTUM TRANSVERSUM
SU	STRONGLY UBIQUITOUS
TB	TAILBUD
VA	VARIOUS OTHER TISSUES
VE	VESSELS
WN	WEAK TO NO STAINING
WS	WIDESPREAD
WU	WEAKLY UBIQUITOUS
