# Supplementary material for: Microarray analysis of Foxa2 mutant mouse embryos reveals novel gene expression and inductive roles for the gastrula organizer and its derivatives
Source: BMC Genomics. 2008 Oct 30;9:511. doi: 10.1186/1471-2164-9-511 (PMC2605479; doi:10.1186/1471-2164-9-511)
Supplement: Additional file 4 — Supplementary Table 2. List of genes screened by whole mount in situ hybridization that did not meet the 1.5 fold decrease threshold in Foxa2 mutants, as detected by the Affymetrix U74Av2 array. [file 1471-2164-9-511-S4.xls]

## Sheet: U74Av2 <1.5 fold change
U74Av2 probe	Gene Symbol	Clone ID	Clone Vector	Expression at E7.5	Expression at E8.5	Average signal log ratio	Internal Lab ID #	E7.5 image available	E8.5 image available	E9.5 image available
96017_at	0610006I08Rik	H3156H11	SPORT1/SP6	WU	WU	-0.4	118
95927_f_at	2610201A13Rik	AA222883	pBS/T7	WU	WU	-0.275	151
93059_at	2610204K14Rik	H3002A05	SPORT1/SP6	WU	WU	-0.425	1
98029_at	3110056O03Rik	H3124A12	SPORT1/SP6	WU	WU	-0.4	114
104445_at	4631408O11Rik	BF226627	SPORT6/T7	WU	WU	-0.3	165
104195_at	5730408K05Rik	BC027679	pT7T3D/T3	WS	WS	-0.4	177
104434_at	AA407659	H3002F04	SPORT1/SP6	WU	WU	-0.3	48
96541_at	AA408420	H3004F01	SPORT1/SP6	WU	WU	-0.3	116
100600_at	Cd24a	H3109A05	SPORT1/SP6	WU	WU	-0.275	136
95471_at	Cdkn1c	H3097D03	SPORT1/SP6	RS CM VA	RS CM SO VA	-0.45	102	x		x
161879_r_at	Ctdsp2	H3132C02	SPORT1/SP6	WN	WU	-0.55	74
103423_at	Cyb561	H3119B09	SPORT1/SP6	RS ND	WN	-0.4	68	x	x
160522_at	D0H4S114	H3123C01	SPORT1/SP6	WS	WS	-0.425	71
100435_at	Edg2	H3036H01	SPORT1/SP6	WS	WS	-0.55	89
102944_at	G3bp1	H3029F06	SPORT1/SP6	WU	WU	-0.2	55
97934_at	Galnt1	H3156D07	SPORT1/SP6	WN	WU	-0.5	79
160158_at	Gpc3	H3028C07	SPORT1/SP6	WS	WS	-0.55	122
100630_f_at	Gstm5	H3084E05	SPORT1/SP6	WS ND	WS	-0.475	134	x
93022_i_at	Hist1h3f	AI594923	pT7T3D/T3	SU	SU	-0.35	184
95082_at	Igfbp3	H3154G07	SPORT1/SP6	RS END HG	WS END	-0.25	112	x	x
94334_f_at	Ina	BC018383	SPORT6/T7	WU	WU	-0.2	160
161856_f_at	Kif20a	H3113E01	SPORT1/SP6	WU	WU	-0.55	64
98016_at	Larp7	H3031G12	SPORT1/SP6	WU	WU	-0.3	56
160261_i_at	Lats2	H3112G08	SPORT1/SP6	WN	WN	-0.525	82
160561_at	Mdk	H3114F06	SPORT1/SP6	WU	SU	-0.325	81
97520_s_at	Nnat	BC036984	SPORT6/T7	WS	WS	-0.25	159
92696_at	Nr6a1	H3026F12	SPORT1/SP6	WS	WS	-0.375	54
100920_at	Ocilrp1	H3048D11	SPORT1/SP6	WU	WU	-0.325	108
95059_at	Pnrc2	H3144E04	SPORT1/SP6	WU	WS	-0.375	115
99599_s_at	Ptov1	H3123F07	SPORT1/SP6	WN	WU	-0.375	75
93747_at	Ptplad1	H3153F07	SPORT1/SP6	WN	WU	-0.375	80
93936_at	Ptprg	H3122G09	SPORT1/SP6	WN	WU	-0.5	73
101027_s_at	Pttg1	H3073E02	SPORT1/SP6	WU	WU	-0.425	95
94117_f_at	Punc	BQ769070	pYX/T3	WS	WS	-0.475	187
93347_at	Rab24	H3041D12	SPORT1/SP6	WU	WU	-0.475	123
160453_at	Ryk	H3026G12	SPORT1/SP6	WN	WN	-0.2	53
95732_at	Sf3b5	H3134G08	SPORT1/SP6	WU	WU	-0.4	8
160683_at	Slc25a36	H3117H06	SPORT1/SP6	WN	WN	-0.3	130
93738_at	Slc2a1	H3015G08	SPORT1/SP6	WU	WU	-0.3	46
98457_at	Slc4a4	BC026592	SPORT6/T7	WS	WS	-0.2	164
96712_at	Smoc1	H3120E06	SPORT1/SP6	RS ND LPM	RS NC SO PS EN	-0.2	59	x	x	x
97160_at	Sparc	H3024A05	SPORT1/SP6	WS	WS VE	-0.35	120	x		x
101980_at	Sub1	H3138G04	SPORT1/SP6	WU	WU	-0.425	72
100039_at	Tmem4	H3126B10	SPORT1/SP6	WU	SU	-0.325	104
96426_at	Tmsb4x	H3143A02	SPORT1/SP6	WS	WS	-0.525	88
98918_at	Txndc5	H3033E11	SPORT1/SP6	WS	SU	-0.4	90
See Additional File 13 for description of column headers
ABBREVIATIONS:
ADE	ANTERIOR DEFINITIVE ENDODERM
AL	ALLANTOIS
AME	ANTERIOR MESENDODERM
ANE	ANTERIOR NEUROECTODERM
BA	BRANCHIAL ARCHES
BAL	BASE OF ALLANTOIS
CH	CHORION
CM	CARDIAC MESODERM
EN	ENDODERM
EP	EPIBLAST
EXE	EXTRA-EMBRYONIC
FB	FOREBRAIN
HB	HINDBRAIN
HG	HINDGUT
IFT	INFLOW TRACT
LPM	LATERAL PLATE MESODERM
MB	MIDBRAIN
ME	MESODERM
MG	MIDGUT
NA	NOT AVAILABLE
NC	NOTOCHORD
ND	NODE
NT	NEURAL TUBE
OFT	OUTFLOW TRACT
OV	OTIC VESICLE
PA	PARAXIAL MESODERM
PE	PRIMITIVE ENDODERM
PP	PRECHORDAL PLATE
PS	PRIMITIVE STREAK
PSM	PRESOMITIC MESODERM
RH	RHOMBOMERE
RS	REGIONALLY-SPECIFIC
SO	SOMITES
ST	SEPTUM TRANSVERSUM
SU	STRONGLY UBIQUITOUS
TB	TAILBUD
VA	VARIOUS OTHER TISSUES
VE	VESSELS
WN	WEAK TO NO STAINING
WS	WIDESPREAD
WU	WEAKLY UBIQUITOUS
