# Supplementary material for: Microarray analysis of Foxa2 mutant mouse embryos reveals novel gene expression and inductive roles for the gastrula organizer and its derivatives
Source: BMC Genomics. 2008 Oct 30;9:511. doi: 10.1186/1471-2164-9-511 (PMC2605479; doi:10.1186/1471-2164-9-511)
Supplement: Additional file 6 — Supplementary Table 3. List of genes screened by whole mount in situ hybridization that were significantly reduced in Foxa2 mutants, as detected by the Affymetrix MOE430v2 array. [file 1471-2164-9-511-S6.xls]

## Sheet: MOE430 Fox Screen
MOE430v2 probe	Gene Symbol	Clone ID	Clone Vector	Expression at E7.5	Expression at E8.5	Average signal log ratio	E7.5 image available	E8.5 image available	E9.5 image available
1441097_at	---	RZPDp981G1137D	pT7T3D-PacI	NA	RS NT	-1.19749
1429181_at	1700009P17Rik	RZPDp981F03137D	pBluescript LION	RS ND	NA	-1.25957	x
1453320_at	1700027A23Rik	RZPDp981C06177D	pBluescript LION	RS ND	NA	-1.00775	x
1434223_at	1810007P19Rik	RZPDp981A06142D	pBluescript LION	WN	WN	-1.14342
1424099_at	2310016C16Rik	RZPDp981D04209D	pBluescript LION	WN	WN	-1.1
1447822_x_at	2700038N03Rik	RZPDp981A0487D	pT7T3D-PacI	WN	WS	-0.995927			x
1436322_a_at	2810001A02Rik	RZPDp981B06134D	pBluescript LION	WN	WN	-0.620398
1452931_at	2810408M09Rik///Trp53rk	RZPDp981G029D	pT7T3D-PacI	SU	SU	-0.993319
1419682_a_at	2810408M09Rik///Trp53rk	RZPDp981G029D	pT7T3D-PacI	SU	SU	-0.511771
1438972_x_at	2810410L24Rik	RZPDp981H12188D	pBluescript LION	WN	RS EN	-0.715717
1432646_a_at	2900097C17Rik	RZPDp981C0180D	pT7T3D-PacI	WN	WS	-1.9525
1428286_at	2900097C17Rik	RZPDp981C0180D	pT7T3D-PacI	WN	WS	-0.163358
1448509_at	3110001A13Rik	RZPDp981B01109D	pCMV-SPORT6	WN	WN	-0.771968
1429331_at	4632427E13Rik	RZPDp981D01112D	pCMV-SPORT6	WN	WN	-0.933486
1428126_a_at	4921506J03Rik	RZPDp981A04175D	pBluescript LION	WN	WN	-0.933452		x
1434625_at	4930432O21Rik	RZPDp981F0689D	pT7T3D-PacI	WN	WN	-0.603234
1429665_at	6230416J20Rik	RZPDp981B0749D	pT7T3D-PacI	WN	WN	-0.896106
1416911_a_at	6330407G11Rik	RZPDp981B0566D	pT7T3D-PacI	SU	SU	-0.724337
1428683_at	A930016P21Rik	RZPDp981D01111D	pCMV-SPORT6	WN	WN	-1.44885
1439856_at	Acvr2b	RZPDp981A1158D (Feijen et al. Dev 1994)	pT7T3D-PacI	SU	SU	-0.907339
1431032_at	Agl	RZPDp981D038D	pT7T3D-PacI	WN	WN	-0.744979
1421025_at	Agpat1	RZPDp981D10176D	pBluescript LION	NA	WN NT	-1.20017		x
1422965_at	Agtrap	RZPDp981H02226D	pBluescript LION	WN	WN	-1.1068
1455390_at	Alkbh6	RZPDp981H0189D	pT7T3D-PacI	NA	NA	-0.715438
1427044_a_at	Amph	RZPDp981B08155D	pBluescript LION	WN	RS TB ST OT BAL	-1.4517
1425567_a_at	Anxa5	RZPDp981F10214D	pBluescript LION	WN	WS	-0.644952			x
1455735_at	Ap1s3	RZPDp981E0350D	pT7T3D-PacI	SU	SU	-0.715457
1438651_a_at	Aplnr	RZPDp981H0347D (Devic et al. MOD 1999)	pT7T3D-PacI	WS	RS VE	-0.821287	x		x
1443146_at	Atad2	RZPDp981C06275D	pSPORT1	WN	WN	-0.62318
1424951_at	Baiap2l1	RZPDp981B0439D	pT7T3D-PacI	WN	WN	-0.545013
1435397_at	BC038156	RZPDp981B10185D	pBluescript LION	WN	WN	-1.00848
1457458_at	BC057627	RZPDp981E0480D	pT7T3D-PacI	SU	SU	-4.118
1434069_at	BC067047	RZPDp981B11158D	pBluescript LION	WN	WN	-0.626799			x
1428865_at	Bcl2l12	RZPDp981C10191D	pBluescript LION	WN	WN	-0.566357
1427311_at	Bptf	RZPDp981C1258D	pT7T3D-PacI	SU	SU	-0.961741
1433955_at	Brwd1	RZPDp981E0538D	pT7T3D-PacI	WS	WS	-0.47263	x	x
1452820_at	Brwd2	RZPDp981C0923D	pT7T3D-PacI	WN	WN	-0.778752
1431353_at	C330050A14Rik	RZPDp981F07106D	pCMV-SPORT6	WN	WN	-1.36504
1428513_at	Calcoco1	RZPDp981B07286D	pSPORT1	SU	SU	-0.636229
1424770_at	Cald1	RZPDp981B10288D	pSPORT1	WN	WN	-0.852922
1440825_s_at	Ccdc28a	RZPDp981H09165D	pBluescript LION	WN	WN	-0.839078
1427994_at	Cd300lf	RZPDp981C07149D	pBluescript LION	WN	WN	-0.642174
1423965_at	Cd99l2	RZPDp981G0669D	pT7T3D-PacI	SU	SU	-0.806771
1437070_at	Cdc14b	RZPDp981B0564D	pT7T3D-PacI	WS	WN	-0.922935	x		x
1435676_at	Cep164	RZPDp981A12132D	pBluescript LION	WN	WN	-1.15037
1437745_at	Chd7	RZPDp981A0293D	pME18S-FL3	WS	RS NT	-0.561191
1450981_at	Cnn2	RZPDp981E01131D	pBluescript LION	RS BAL	RS LPM CM ANE	-0.881208
1419693_at	Colec12	RZPDp981G06170D	pBluescript LION	WN	RS MB	-0.817442		x
1435231_at	Coq4	RZPDp981D1268D	pT7T3D-PacI	SU	SU	-0.682206
1453009_at	Cpm	RZPDp981C05227D	pBluescript LION	RS EN	RS EN	-2.44657	x	x
1417745_at	Cpn1	RZPDp981G06190D (Hou et al. BMC Dev Biol 2007)	pBluescript LION	RS EN	RS EN NT	-0.790978		x	x
1420849_at	Crnkl1	RZPDp981D0385D	pT7T3D-PacI	WN	WN	-0.670381
1452968_at	Cthrc1	RZPDp981H02203D (Durmus et al. GEP 2006)	pBluescript LION	RS ND	RS NC	-1.45056		x
1436221_at	D1Ertd471e	RZPDp981C10161D	pBluescript LION	SU	SU	-0.935807
1449118_at	Dbt	RZPDp981G11102D	pME18S-FL3	SU	SU	-0.680748
1434177_at	Ece1	RZPDp981A11262D	pSPORT1	SU	SU	-0.83901
1417018_at	Efemp2	RZPDp981C02114D	pCMV-SPORT2	WS	WS	-0.69034
1437478_s_at	Efhd2	RZPDp981A08165D	pBluescript LION	RS CH	RS IFT OFT EN HG	-0.639925		x
1448406_at	Eid1	RZPDp981E1088D	pT7T3D-PacI	SU	SU	-0.760666
1448797_at	Elk3	RZPDp981D1285D	pT7T3D-PacI	WN	WN	-0.892783
1434105_at	Epm2aip1	RZPDp981D0678D	pSPORT1	WN	WS	-1.01635
1418462_at	Exosc9	IRAVp968A06103D	pCMV-SPORT6.1	WN	WN	-1.12429
1418569_at	Fblim1	RZPDp981E0912D	pT7T3D-PacI	WN	WN	-1.0872
1453006_at	Fgfbp3	RZPDp981A0674D	pSPORT1	RS PE	RS NT FB	-0.770991
1422733_at	Fjx1	RZPDp981H05188D	pBluescript LION	WN	RS NT	-0.64172
1455096_at	Flrt2	RZPDp981E06197D	pBluescript LION	WN	WS	-1.16855
1455220_at	Frat2	RZPDp981B07146D	pBluescript LION	WN	RS NT	-1.68665
1415882_at	Ghitm	RZPDp981G10127D	pBluescript LION	NA	RS NT	-1.30395
1419027_s_at	Gltp	RZPDp981G08184D	pBluescript LION	WN	WN	-0.993139
1450649_at	Gng10	RZPDp981G12174D	pBluescript LION	WN	WN	-0.652233
1417245_at	Gpr180	RZPDp981E03163D	pBluescript LION	WN	WN	-0.865954
1423689_a_at	Gpsm1	RZPDp981B1068D	pT7T3D-PacI	SU	SU	-0.629693
1438020_at	Hapln1	RZPDp981A07235D	pSPORT1	WN	WN	-1.26062
1449681_at	Hdgf	RZPDp471C0646D	pSPORT1	SU	SU	-0.637572
1437965_at	Heatr1	RZPDp981H1178D	pSPORT1	WS	WS	-1.11068
1435241_at	Heatr5a	RZPDp981G0335D	pT7T3D-PacI	WN	WN	-0.45815
1435324_x_at	Hmgb1	RZPDp981E0116D	pT7T3D-PacI	SU	SU	-0.85212
1431777_a_at	Hmgn3	RZPDp981H0190D	pT7T3D-PacI	WS	SU	-1.04723
1426114_at	Hnrpab	RZPDp981D0810D	pT7T3D-PacI	SU	SU	-1.20896
1420712_a_at	Hpn	RZPDp981H10193D	pBluescript LION	WN	WN	-0.650366
1421011_at	Hsd17b11	RZPDp981C07161D	pBluescript LION	NA	NA	-1.40218
1416749_at	Htra1	RZPDp981H08192D	pBluescript LION	WN	WN	-0.751589
1438251_x_at	Htra1	RZPDp981H08192D	pBluescript LION	WN	WN	-1.02362
1423290_at	Hyou1	RZPDp981E0973D	pSPORT1	WN	RS (TB AT 9.5)	-0.825844
1431316_at	Itch	RZPDp981C0693D	pME18S-FL3	WN	WN	-0.438782
1424903_at	Jarid1d	RZPDp981H12288D	pSPORT1	WN	WN	-0.856862
1435340_at	Jmjd2a	IRAVp968H0455D	pCMV-SPORT6	NA	RS BA	-1.38575
1449046_a_at	Josd2	RZPDp981D04124D	pBluescript LION	RS ND	RS IFT	-1.03915	x	x	x
1441275_at	Kbtbd8	RZPDp981B042D	pBluescribe (modified)	WN	WN	-0.629084
1428174_x_at	Khsrp	RZPDp981E0779D	pBluescribe (modified)	WN	WN	-0.64639
1452690_at	Khsrp	RZPDp981E0779D	pBluescribe (modified)	WN	WN	-1.42309
1419722_at	Klk8	IMAGp998F053526Q	pT7T3D-PacI	WN	WN	-0.625034
1435321_at	Limch1	RZPDp981A04212D	pBluescript LION	WN	WN TB	-0.668392		x
1454752_at	LOC380843///Rbm24	RZPDp981E0658D	pT7T3D-PacI	SU	SU	-0.683942
1438032_at	Lrch1	RZPDp981B03109D	pCMV-SPORT6	WN	WN	-0.786262
1454700_at	Lrfn4	RZPDp981G0888D	pT7T3D-PacI	SU	SU	-0.724269
1449893_a_at	Lrig1	RZPDp981G0598D	pME18S-FL3	WN	WN	-1.04348
1430555_s_at	Lrig3	RZPDp981B0869D	pT7T3D-PacI	WS	WS	-1.11035	x
1456565_s_at	Map3k12	RZPDp981A09238D	pSPORT1	WN	WS	-1.31409
1422627_a_at	Mkks	RZPDp981F03208D	pBluescript LION	NA	WS	-0.654179
1418589_a_at	Mlf1	RZPDp981E08120D	pBluescript LION	RS ND	NA	-0.872844	x		x
1439988_at	Mrpl15	IRAVp968H1156D	pCMV-SPORT6	WN	WN	-0.427418
1424946_a_at	Mtfr1	RZPDp981E0889D	pT7T3D-PacI	WS	SU	-0.959787
1430619_a_at	Mvk	IRAVp968C1113D	pCMV-SPORT6	WN	WN	-0.988331
1438847_at	Mxd3	RZPDp981D05130D	pBluescript LION	WN	WN	-0.646721
1425349_a_at	Myef2	RZPDp981G0524D	pT7T3D-PacI	WN	WN	-1.05017
1443366_at	Napg	RZPDp981C03132D	pBluescript LION	WN	WN	-0.666955
1424893_at	Ndel1	RZPDp981H1195D	pME18S-FL3	WN	WN	-1.34449
1420720_at	Nptx2	RZPDp981E05180D	pBluescript LION	RS PP	RS IFT	-1.33509	x	x
1417705_at	Otub1	RZPDp981B06135D	pBluescript LION	WN	WN	-0.697032
1453840_at	Pabpc1	RZPDp981H1035D	pT7T3D-PacI	SU	SU	-1.61986
1450070_s_at	Pak1	RZPDp981E04165D	pBluescript LION	RS EP	WN	-0.657819
1455145_at	Pcdh19	RZPDp981B0939D	pT7T3D-PacI	RS PA	RS PA	-0.925178
1437360_at	Pcdh19	RZPDp981E06287D	pSPORT1	WN	WN	-0.788299
1452735_at	Pcnp	RZPDp981E01114D	pCMV-SPORT2	WN	WS	-0.693129
1437165_a_at	Pcolce	RZPDp981H05195D	pBluescript LION	WN	WN (EN BA AT 9.5)	-1.09339
1416965_at	Pcsk1n	RZPDp981A01151D	pBluescript LION	RS ANTERIOR	RS FB	-0.682808	x	x
1423946_at	Pdlim2	RZPDp981A04220D	pBluescript LION	WN	WN	-0.978918
1417928_at	Pdlim4	RZPDp981F12200D	pBluescript LION	WN	WN	-0.618427
1437181_at	Peli2	RZPDp981H1142D	pT7T3D-PacI	WN	WN	-0.689835
1451805_at	Phip	RZPDp981A0894D	pME18S-FL3	WN	WN	-1.03149
1420411_a_at	Pi4k2b	RZPDp981C0231D	pT7T3D-PacI	WN	WN	-0.878571
1421284_at	Pign	RZPDp981A04229D	pBluescript LION	WN	WN	-0.66455
1442235_at	Plagl2	RZPDp981A1067D	pT7T3D-PacI	WN	RS BA	-1.18306
1418086_at	Ppp1r14a	IRAVp968E0430D	pCMV-SPORT6	NA	RS EN BA	-0.904266		x	x
1419700_a_at	Prom1	RZPDp981A02194D	pBluescript LION	WS	WS	-0.644035
1417741_at	Pygl	RZPDp981D01207D	pBluescript LION	WN	WN	-0.884408
1431931_a_at	Rabl2a	RZPDp981C04262D	pSPORT1	WN	WN	-1.00664
1456180_at	Rbm24	RZPDp981E0658D	pT7T3D-PacI	SU	SU	-0.892618
1429169_at	Rbm3	RZPDp981B0924D	pT7T3D-PacI	SU	SU	-0.588078
1436938_at	Rbms3	RZPDp981B0312D	pT7T3D-PacI	SU	SU	-1.5373
1424779_at	Reep3	RZPDp981B0427D	pT7T3D-PacI	WN	WN	-0.769288
1460567_at	Rfxdc2	RZPDp981E0651D	pT7T3D-PacI	WN	WN	-0.875774
1448449_at	Ripk3	RZPDp981C0887D	pT7T3D-PacI	RS PS	RS NE	-0.711038	x
1432003_a_at	Rnf41	RZPDp981G07114D	pCMV-SPORT2	WN	WN	-1.15933
1426890_a_at	Rpap1	RZPDp981A01289D	pSPORT1	WN	WS	-0.755334
1420381_a_at	Rpl31	RZPDp981E06114D	pCMV-SPORT2	SU	SU	-0.915566
1455607_at	Rspo3	RZPDp981G0759D (Nam et al. GEP 2007)	pT7T3D-PacI	RS PS	RS TB	-0.699013	x	x	x
1442083_at	Rsrc2	RZPDp981D1055D	pT7T3D-PacI	SU	SU	-1.26736
1439630_x_at	Sbsn	RZPDp981A0681D	pT7T3D-PacI	SU	SU	-0.642057
1427020_at	Scara3	RZPDp981D05173D	pBluescript LION	WN	WN	-1.57684
1415824_at	Scd2	RZPDp981A10208D	pBluescript LION	RS EP	RS NT IFT	-0.681219
1430648_at	Scn2b	RZPDp981D02119D	pBluescript LION	SU	SU	-1.72355
1448545_at	Sdc2	RZPDp981H0843D	pT7T3D-PacI	WN	WN	-0.800712
1419717_at	Sema3e	RZPDp981C05105D	pCMV-SPORT	NA	NA	-0.863261
1445387_at	Senp6	RZPDp981E02276D	pSPORT1	SU	SU	-1.15174
1453313_at	Sesn3	RZPDp981H0863D	pT7T3D-PacI	WN	WN	-1.07883
1439058_at	Sfpq	RZPDp981A0578D	pSPORT1	WN	WN	-1.06616
1451227_a_at	Slc10a3	RZPDp981H1213D	pT7T3D-PacI	WN	WN	-1.04754
1441942_x_at	Snupn	RZPDp981D07109D	pCMV-SPORT6	SU	SU	-0.84008
1417635_at	Spa17	RZPDp981H07146D	pBluescript LION	WN	WN	-1.10291
1438968_x_at	Spint2	RZPDp981A06226D	pBluescript LION	WN	WN	-0.622917
1453172_at	Stch	RZPDp981H1223D	pT7T3D-PacI	WN	WN	-0.981561
1436318_at	Tardbp	RZPDp981A06122D	pBluescript LION	WN	WN	-0.722077
1453360_a_at	Tex9	RZPDp981F0656D	pT7T3D-PacI	WN	WN	-1.37841
1447754_x_at	Thap4	RZPDp981A04236D	pSPORT1	WS	WS	-0.963142
1423707_at	Tmem50b	RZPDp981H08164D	pBluescript LION	SU	WN	-0.645492
1415906_at	Tmsb4x	RZPDp981A12119D (Smart et al. MOD 2002)	pBluescript LION	RS PS	RS VE FB MB NT	-0.587108
1423311_s_at	Tpbg	RZPDp981E03109D	pCMV-SPORT6	WS	WS	-0.707236	x	x
1418587_at	Traf3	RZPDp981H11201D	pBluescript LION	WN	WN	-0.671538
1416532_at	Trrap	RZPDp981B12113D	pCMV-SPORT6	WN	WN	-0.657097
1439111_at	Tsc22d1	RZPDp981A01287D	pSPORT1	WN	WN	-0.62086
1420754_at	Ttf1	RZPDp981C0851D	pT7T3D-PacI	WN	WN	-1.78871
1437708_x_at	Vamp3	RZPDp981E0372D	pSPORT	SU	SU	-0.996699
1437358_at	Wdfy1	RZPDp981C1242D	pT7T3D-PacI	WN	WN	-0.95874
1452401_at	Wtap	RZPDp981C09112D	pCMV-SPORT6	WN	WN	-0.692792
1429839_a_at	Yaf2	RZPDp981A0479D	pBluescribe (modified)	WN	WN	-0.620349
1438463_x_at	Zdhhc6	RZPDp981H0868D	pT7T3D-PacI	SU	SU	-0.678272
1439057_x_at	Zdhhc6	RZPDp981H0868D	pT7T3D-PacI	SU	SU	-0.321824
1423300_at	Zdhhc6	RZPDp981H0868D	pT7T3D-PacI	SU	SU	-0.48717
1455092_at	Zfp207	RZPDp981E025D	pSPORT1	WN	WN	-0.707258
1421139_a_at	Zfp386	RZPDp981G0796D	pME18S-FL3	WN	WN	-1.19128
1455943_at	Zfp451	RZPDp981D06177D	pBluescript LION	WN	WN	-0.57231
See Additional File 13 for description of column headers
ABBREVIATIONS:
ADE	ANTERIOR DEFINITIVE ENDODERM
AL	ALLANTOIS
AME	ANTERIOR MESENDODERM
ANE	ANTERIOR NEUROECTODERM
BA	BRANCHIAL ARCHES
BAL	BASE OF ALLANTOIS
CH	CHORION
CM	CARDIAC MESODERM
EN	ENDODERM
EP	EPIBLAST
EXE	EXTRA-EMBRYONIC
FB	FOREBRAIN
HB	HINDBRAIN
HG	HINDGUT
IFT	INFLOW TRACT
LPM	LATERAL PLATE MESODERM
MB	MIDBRAIN
ME	MESODERM
MG	MIDGUT
NA	NOT AVAILABLE
NC	NOTOCHORD
ND	NODE
NT	NEURAL TUBE
OFT	OUTFLOW TRACT
OV	OTIC VESICLE
PA	PARAXIAL MESODERM
PE	PRIMITIVE ENDODERM
PP	PRECHORDAL PLATE
PS	PRIMITIVE STREAK
PSM	PRESOMITIC MESODERM
RH	RHOMBOMERE
RS	REGIONALLY-SPECIFIC
SO	SOMITES
ST	SEPTUM TRANSVERSUM
SU	STRONGLY UBIQUITOUS
TB	TAILBUD
VA	VARIOUS OTHER TISSUES
VE	VESSELS
WN	WEAK TO NO STAINING
WS	WIDESPREAD
WU	WEAKLY UBIQUITOUS
